# Supplementary material for: A Comparative Study Between the Dietary Pattern in Argentina and International Recommendations
Source: Foods. 2025 May 28;14(11):1920. doi: 10.3390/foods14111920 (PMC12155276; doi:10.3390/foods14111920)
Supplement: Supplementary file 1 [file foods-14-01920-s001.zip]

Archive with 1 entries (1 files):
- foods-3618249-supplementary.pdf
